# Supplementary material for: Antitumor Activity of USP7 Inhibitor GNE-6776 in Non-Small Cell Lung Cancer Involves Regulation of Epithelial-Mesenchymal Transition, Cell Cycle, Wnt/β-Catenin, and PI3K/AKT/mTOR Pathways
Source: Pharmaceuticals (Basel). 2025 Feb 12;18(2):245. doi: 10.3390/ph18020245 (PMC11858873; doi:10.3390/ph18020245)
Supplement: Supplementary file 1 [file pharmaceuticals-18-00245-s001.zip]

Archive with 3 entries (3 files):
- Supplementary material Figure S1 Identification of USP7 as a Driver of NSCLC Oncogenesis.pdf
- Supplementary material Figure S2 Effect of GNE-6776 on the proliferation of Beas-2B cells.pdf
- Supplementary material Figure S3 Histopathological analysis of the tumor tissue by HE staining.pdf
